# Supplementary material for: Design and Validation of a Piston-Driven Syringe-Extrusion Bioprinter Using an FDM Frame
Source: Biomimetics (Basel). 2025 Dec 4;10(12):811. doi: 10.3390/biomimetics10120811 (PMC12730890; doi:10.3390/biomimetics10120811)
Supplement: Supplementary file 1 [file biomimetics-10-00811-s001.zip]

Archive with 1 entries (1 files):
- Video S1 Printability Study.mp4
